# Supplementary material for: Improving the RNA velocity approach with single-cell RNA lifecycle (nascent, mature and degrading RNAs) sequencing technologies
Source: Nucleic Acids Res. 2023 Nov 6;51(22):e112. doi: 10.1093/nar/gkad969 (PMC10711548; doi:10.1093/nar/gkad969)
Supplement: gkad969_Supplemental_Files [file gkad969_supplemental_files.zip]

Archive with 3 entries (3 files):
- Supplemental Figures 773aa4eca1ef491aa7090f198f711d79.pdf
- Supplemental Table 1.csv
- Supplementary notes(1).pdf
