# Supplementary material for: Improving the RNA velocity approach with single-cell RNA lifecycle (nascent, mature and degrading RNAs) sequencing technologies
Source: Nucleic Acids Res. 2023 Nov 6;51(22):e112. doi: 10.1093/nar/gkad969 (PMC10711548; doi:10.1093/nar/gkad969)
Supplement: gkad969_Supplemental_Files [file gkad969_supplemental_files.zip › Supplemental Table 1.csv]

	Likelihood
Odf2	27007.03089
Odf3	10431.78425
Gapdhs	9317.481431
Tmem82	7374.48317
Aldh1l1	7286.341162
Fam24a	7105.344163
Ei24	7088.827999
Ldhc	6906.25661
Pabpc1	6593.471501
Fam209	6486.306286
Smim24	6229.609536
Ppp2r2b	5919.264194
1700003F12Rik	5587.056269
Hsbp1	5365.349255
Lyzl4	5208.159966
4930452B06Rik	5175.183783
Sox5	4983.432657
Itpr3	4502.943443
Tspan6	4406.190318
Sh3rf2	4157.269682
Pgp	4033.398076
Pdzk1	3951.207523
Erich3	3942.044679
Tnp2	3914.562113
4933402J07Rik	3902.001429
Fyb	3894.540143
Fam178a	3880.59808
Myo18b	3849.281004
4930430A15Rik	3718.800786
Hydin	3704.018319
St6galnac2	3678.05789
Rbm28	3666.448253
Ube2n	3632.622437
1700013F07Rik	3404.234316
Col22a1	3376.809367
Ttc24	3218.706234
Tgfbr1	2925.208435
Phactr1	2803.824402
Nasp	2760.255559
Tsc22d4	2733.046584
Rnf133	2624.046612
Rcc1	2604.8136
Prdx5	2595.915433
Clip4	2511.464651
Fxr1	2412.748933
Aprt	2368.538687
Ankef1	2132.292998
Cacna1a	2119.013115
Osbpl10	2092.990035
Cdipt	1994.395681
Tex36	1917.094484
Ccsap	1907.154182
Csgalnact1	1901.298015
Grip1	1899.699436
Cdc14b	1834.429382
Cldn3	1805.579043
Ramp3	1754.429314
Habp4	1704.88292
Arl9	1692.487051
Prkcd	1686.459915
Ubc	1652.107548
Dock2	1629.671154
Agpat2	1609.089974
Cpsf2	1602.799875
Fmn1	1568.214505
Ccdc173	1563.210954
Atp11a	1562.220145
LOC105242449	1470.353972
Ccna1	1441.253778
1700016H13Rik	1429.178024
Ovol2	1404.449693
Pla2g7	1394.155418
Atp8a2	1357.833472
Lmntd1	1349.658136
Ppp3r2	1347.283514
Svip	1342.177316
Eif4e	1322.991245
Nrg3	1313.450546
Vwa3b	1292.51829
Tomm22	1286.27049
Apol7b	1282.814996
Zfp780b	1261.939803
Cep112	1256.478135
St6galnac3	1231.437453
Iqcf4	1226.683001
Dhtkd1	1216.341019
Ddx5	1200.055518
Efhd1	1199.44643
Spag4	1195.49627
Gmfb	1182.173543
Ndufaf3	1161.039077
Rplp1	1112.992106
Hemgn	1085.35941
Dmrtc1a	1074.939963
Fcna	1061.011498
Iqcf3	1047.790824
Rdx	1044.147104
Sdc3	1038.407369
Clpb	1038.388372
Tmtc1	1035.070508
Ttc30a2	1019.944065
Fam221b	1007.64716
Gm3012	1001.348237
Tox	990.8145984
Gm7120	977.7876264
Txndc2	970.597968
Seh1l	969.486755
Prkg1	969.0472661
Fgfr1	961.2697009
Ahsa2	960.423515
Pacsin2	946.9137323
Usp46	944.8785777
Sord	944.4206027
BC051142	939.6747208
Dscaml1	937.13648
Crisp2	928.1006317
Plac8l1	927.6102409
Myl10	922.0464311
Mast4	896.5142605
4931417E11Rik	894.5678386
Mif4gd	888.5229018
Eif5b	865.6465331
Adra1d	861.0209302
Gm32916	844.0445448
Slc39a8	843.7712314
Hist2h2aa1	839.1320664
Ube2d3	832.0200803
Ak3	820.784334
Gpd2	820.5169229
Cnot6	819.0997586
Ncam1	815.6497199
Spata20	815.1281542
Hist2h2aa2	814.4519946
1700015E13Rik	804.2119459
LOC108168952	800.4297409
Slc30a4	798.927474
Ints6	797.3459634
Rfk	794.8486331
Tbc1d23	790.7125945
Spink10	789.5433797
Col20a1	784.9080149
Vimp	775.6727446
Ubr1	774.8473111
Gm128	763.3890888
Mid1	757.4578588
Gm973	740.4199096
Wbp11	739.9709982
Tceb2	728.6939554
Zfp516	719.637327
Hectd3	718.8648247
St8sia3	714.2885059
Cdyl	709.3903481
Zmynd11	703.6403743
Dnajb8	702.0663536
Anks3	695.0791279
Pcmt1	687.8039895
Emc8-1190005i06rik	686.7839379
R3hcc1l	686.5352337
Nlrp14	686.3979592
Ppp3ca	671.153706
Csmd1	664.0976497
Diaph3	661.9563954
Vit	661.5862633
4933402N03Rik	651.7197159
Nkx2-6	650.7663964
Fbxo3	647.2341214
Mpc2	644.2039506
Magi2	627.8957878
Spaca9	627.6650037
Hmga2	625.9396629
Aqp9	623.6059667
Mgat4c	622.6215569
Mgmt	622.499843
Ak6	617.1244247
Wnt3	614.9931592
Slc13a5	614.7074313
Khsrp	612.5490227
Cfap36	602.6819835
Asrgl1	601.5944243
BC030499	601.5366797
1700034E13Rik	592.132853
Ccdc169	589.6614292
1700080E11Rik	588.4478483
Cox7b2	588.3717461
Ddi1	587.8476506
Klf4	586.9597764
Rps18	585.8747463
Gm13251	582.642869
Agap1	582.4266903
Hook1	581.9371132
Tbcel	581.715746
Gk2	581.2092786
Kcnmb4	580.1144139
Cntn5	570.6462419
Uck2	566.6939271
Rangrf	561.5303854
Ccl27a	561.3066009
Znhit3	560.3213617
Hn1	558.7910162
Uqcrq	557.109614
Cep85l	554.5234101
Frs3	554.4414766
Pkhd1	554.2431988
Lhx2	553.4434093
Fam83e	545.9301644
Cdhr4	543.382173
Arl1	543.3700311
Egln2	542.6687631
Btbd9	538.1197159
Smco4	536.8893046
Prkar2a	536.5751299
Ift172	535.5344241
Pdzrn4	535.0078196
Micalcl	528.2191249
Noxred1	526.6708753
Insl6	523.2465962
Cntnap5b	521.4007441
Vps50	520.8494809
Gprc5b	516.1684666
Tex12	512.8386383
Stam	508.7434716
Ccnb1	507.9329337
Eif1b	503.7555324
Ankrd36	503.6474136
Creb3l4	503.4390109
Tmbim6	502.0705647
Unc45b	500.6329157
Ccdc28a	499.1087124
Fam187b	498.0940727
Zfp706	494.6028581
Mroh5	489.2967952
Cep290	488.9739365
Dynlrb2	484.5151412
Gm36864	483.4027897
Fam175a	481.525881
Dynll2	481.1201124
Chrna1	479.3087151
Isg20l2	478.8549363
Osgin1	476.086622
Hnrnpa2b1	475.3040752
Hook3	473.8906228
Sap18	472.839711
Sorcs2	471.761883
Ctnna3	471.3070907
Itgad	470.5636876
Anxa3	470.5197456
Zmiz1	469.2347675
Cct6a	461.6055628
Cfhr3	459.7415432
Poteg	459.0379797
Cfap61	456.726609
Mgea5	454.9357966
Sod1	454.9338698
Ms4a5	444.9346733
Dcun1d1	444.3596523
Ndufa12	442.0498023
Rasa3	439.8966428
Plin2-2	439.3531076
Tmem194b	436.7565858
Papolg	435.8309866
Atp6v1f	429.7612082
Tssk3	428.6492875
Dgcr2	426.6167919
Kif27	424.6584884
Stau2	423.3794092
Kctd16	422.5674242
Akap1	420.9181768
Atxn7l1	419.3747865
Spata2l	418.1226576
Trim43c	417.7935408
Sergef	417.247478
Kdm2b	417.1436814
Pebp1	414.8496255
Rab11fip1	411.5920954
Gm8140	408.76442
Pdzk1ip1	408.7322239
2410015M20Rik	405.6815881
Isyna1	405.1305099
2010107E04Rik	403.618424
Atp6v0b	402.594059
Brpf1	402.188616
Mllt10	400.0478279
Mycbp2	399.3785371
M1ap	395.4900373
Nt5c1b	395.1767853
Nqo2	394.0749068
Adam2	389.7680581
Chchd3	387.5973562
Siah1a	386.8770853
Klf12	381.2625046
Gnao1	377.8824114
Swi5	372.7188311
Stox1	372.5896082
Efcab3	371.862753
Maz	371.6208741
Akna	371.5001798
Glt6d1	371.2898992
Lef1	370.8579741
Rdh11	369.5899975
Epha6	363.7983759
Grtp1	363.7498147
Cldnd1	363.6659379
Mfap3l	362.6537009
1700109H08Rik	358.7845142
Wapl	357.9371373
Tsga13	357.0733043
Ccdc67	354.2041745
Nrm	351.7826118
Cep170	349.6827727
Tmsb10	349.4271913
Mark2	348.9327463
Pex5l	344.5035879
4430402I18Rik	344.0053724
Cd9	342.2634447
Immp2l	340.523637
Pcbd2	339.2038951
Izumo4	336.747776
Stk10	336.5695598
Fam216a	335.5734787
Tkfc	335.5419273
Snx1	335.0955119
Arf5	335.0368382
Hecw1	330.4373428
Rpgrip1l	329.7496692
Pias1	327.5350812
Tmem56	326.7692343
Gm2977	325.1641697
Galntl6	323.8992131
Gfra2	322.9837909
Tmem191c	322.3415497
4933409G03Rik	321.9050155
Clip1	321.5243297
1700001O22Rik	320.0710684
Gm10410	318.8278841
Mettl4	317.8712147
Hipk3	317.7088617
4930503B20Rik	317.7005063
Manf	317.6041624
AA467197	316.0743449
Uqcc2	310.4208606
Gpc5	310.419112
Gm8279	310.007267
Prss51	309.8878273
Usmg5	309.1516869
Phkg2	308.9194824
Acot7	308.756671
Pde4a	308.2399393
Gm8246	305.1264918
4930433I11Rik	305.1107887
Itsn2	304.7136839
Ccdc188	303.2306209
Atat1	302.7475691
Anp32b	299.3039132
Tcte2	297.2929973
Eif4g3	296.7832913
Gm38434	296.6209082
Ace	295.0374937
Dclk1	294.9417177
Trafd1	293.7668445
Mea1	292.9476967
Tbca	291.6058861
Ppt1	290.610541
Tenm4	290.5560009
Fam71e1	290.2303043
Lrrc34	290.0793834
Cdyl2	289.8347286
Cdkn1c	288.6283461
Mgat4a	287.8197178
Arpc2	287.8081073
Dmrtc1c1	287.2760023
Ap2a2	285.6376708
Mtdh	285.4905583
G2e3	284.1039833
Spata18	284.0035883
Ddx39	283.600448
Rasef	282.8017164
Crem	282.3932762
Slc16a7	281.4206782
Glrx2	281.1270728
Lrrc72	280.5318517
Zfand4	280.0261018
Klrb1	276.5694788
Hnrnpa3	275.6089192
Ran	275.6053716
Fopnl	274.5878511
Lrat	273.6769491
Sucla2	273.1131618
Cyp4f37	273.0719571
Tmprss13	271.1588461
Ttc28	270.6285993
Vhl	270.2574286
Ssxb6	268.4153189
Npas3	267.9444335
Rabac1	267.4935853
Ube4b	267.4911256
Lipe	266.7079984
Hdac1	266.4276824
Dnah14	266.0375295
Synj2	265.6278458
Ttc7	265.5633742
Ankrd44	265.3510178
Tiparp	264.767458
Spag16	264.4049783
Brca2	264.0905162
Larp1	261.4207491
P2rx3	259.7180476
Ppm1d	258.4428615
Ngly1	258.0389992
Enah	257.752784
Odf4	256.8954522
Frmd5	256.4051046
Gstt4	255.5167374
Fndc8	255.4649555
Trim35	255.4617252
Slc6a6	255.3716268
1700006E09Rik	255.2188506
Hnrnpk	255.2090169
Thegl	253.8478122
Sema6d	253.1785432
Bicc1	252.7627031
LOC108168186	252.6284259
Setd5	252.6020403
Rnf170	251.026097
Gm3182	250.4188552
Rasal2	250.0236134
Itgae	249.9451551
Actb	249.8221642
1700019N19Rik	249.1928083
Iqgap1	249.0835147
Aqp11	248.871858
Eif4h	248.3673736
Ywhaq	247.058534
Mb21d1	246.1152373
Cd55	244.993745
Ube2s	244.9863337
2010300C02Rik	243.4903005
Tmem67	243.2821764
Dusp21	242.907357
Pde5a	239.8654865
Ccdc30	239.6036382
Setx	239.4423416
Cmtm2a	238.8997199
Ptbp2	238.6010988
Adam1b	236.7617935
Tcp10c	236.5758321
Gm21190	236.2557705
Ccdc7a	236.0692196
Efl1	235.8498251
Cntn3	235.1382865
Alg13	233.4427524
Ash2l	233.4046022
Ddx20	233.2702495
Rnf38	231.3928649
Glrx3	230.8755274
Serpinb9b	230.7362914
Zfp428	230.5544727
Mrps36	230.3500482
Tmc1	229.6331013
Plekhh2	228.6077286
Tor1aip1	228.5530313
Mfsd7c	228.0046421
Utp23	227.4738683
Tnrc18	227.3244432
Adck1	227.157296
15-Sep	226.7173909
Saxo1	226.590624
Coprs	226.1434311
Ptpra	224.8864365
Actl6a	221.3821819
Abcc3	221.2710521
Ubl7	219.3241809
Tmcc1	218.7762769
Catsperd	218.0799475
Cd38	217.7357103
Mlc1	217.6758581
Cadm2	217.339012
Srgap1	216.9618842
Rai14	216.4612404
Cfap73	214.7420965
Urgcp	214.4565991
Cnot1	214.4444172
4933411K16Rik	213.9841775
Ndst4	213.7513502
Fam3b	212.9949054
Pias2	212.8627641
Ino80b	211.4858535
Lpcat3	211.4511461
Pcnt	210.914341
Nox3	210.2068405
Parpbp	210.1740725
Slc25a54	209.7654146
Mrgbp	209.4030301
Scgn	209.3654675
Usp38	209.13151
Tmc7	208.9080552
Ankmy1	208.8235528
Cntn1	208.1714161
Tmem243	207.7921108
Cdc14a	207.6439467
1700037C18Rik	206.2370534
Tes	205.7636535
Ccdc27	205.3435791
Gm550	204.7573945
Cd96	203.333396
Pdcd6ip	203.0269493
Zdhhc20	203.00452
Klhl3	202.1716231
Trim36	202.0186855
Strbp	201.7899358
Zfand3	201.6712263
Rabif	200.7244995
Mxd4	199.8944922
Spesp1	199.7164141
Inppl1	199.2418993
Rmdn2	199.0707823
Plac9a	198.9733786
Fam162a	198.8444652
Hrasls5	198.2897502
Actg1	198.1261221
Kcnip1	198.101344
Ranbp1	197.5672274
Phospho1	197.509413
Pttg1ip	196.7933176
Ccdc83	196.4439064
Grcc10	196.3745468
Nedd8	196.2376308
Rpl32	195.7456994
Dgat1	195.5135347
Lrrfip2	195.0150257
Dynll1	194.969433
Vps53	194.8972938
Setd2	193.8305554
1700019A02Rik	193.4808385
Mia3	193.1724233
Cdk20	192.6877643
Btf3	192.1879247
Iqgap2	191.8663268
Tfam	191.4205534
Adtrp	191.3214203
Klc3	191.0699919
Dgke	190.8743113
Pdcd4	190.8386753
Tmem248	190.7013412
Dnajb7	190.5881653
Ppm1g	190.1392081
Bspry	190.0165604
App	188.9386488
Hsp90b1	188.2632169
Pcbp2	187.5540148
Olfr128	184.616226
Eno1b	184.2092603
Fgf14	184.1780317
Vps36	183.9837287
Fam71d	183.8098716
Pole3	183.7849917
1700024G13Rik	183.6204847
Iqca	183.61514
Ep400	183.5653524
Crtap	183.5081014
Spag17	183.350383
Mdm2	183.239228
Creld2	183.1504177
Exosc5	182.8150766
Tln1	181.4938781
Tapbp	180.9042946
Fzr1	180.8441506
Zc3h6	180.8039412
Mapk1	179.8775694
Srcin1	179.2043581
Zdhhc25	176.9317027
Macrod2	176.2705931
Gstcd	175.7446712
Lyrm7	175.6157497
Pcgf5	175.1873925
Gm16867	174.6994134
Spata33	173.6041456
Eed	173.2301783
Rnf144a	172.9811526
Il1a	172.9223681
Smoc2	172.4325051
Efhd2	172.3656773
Scamp1	172.2239593
Tmem219	171.291205
4933416C03Rik	169.5670417
Garnl3	169.5059533
Capns1	169.3061617
Ccdc178	169.2155052
Acrv1	168.5215501
Cnot2	168.2947433
Tnc	168.2820975
Asb9	168.0136255
Larp7	167.5479207
Cyp4f39	167.4065562
Bola3	167.3692719
Cmss1	167.1483528
Camk4	165.4167405
Cntnap5a	164.9731214
Chrne	164.7334308
Kif7	164.4534698
Lrrc1	164.3466576
Ctbp2	164.135274
Efcab1	163.9359972
Pnpla2	163.4394629
1700011L22Rik	163.3211781
Hist1h4a	162.8910958
Dhx40	162.5109222
Fam46c	162.306111
BC028528	161.8728549
Uba52	161.7901265
Gm36807	161.6899212
Ppm1b	161.5551995
Plac9b	161.4362217
Prdx1	161.3305292
Chchd2	160.9907465
Klf2	160.8019043
Igsf11	160.1629544
1700007K13Rik	160.0119075
Osbpl1a	159.7163043
Limd2	159.2344027
A1bg	159.2205508
Cdh13	158.7087322
Tmem64	158.6412788
Hipk2	158.5264514
Trim11	158.368981
Gm5795	158.1764583
Atp1a4	158.1700912
Nsun2	158.1593654
Dpf3	157.5052638
Fam76a	156.6623236
St13	155.9219951
Olfr732	155.7304392
Fam98c	155.545765
Hipk1	155.017307
Ccdc92	154.7338727
Usp54	154.6861767
Plcz1	153.9371299
Bcl2l11	153.8121685
Dyrk3	153.7736701
Spsb3	153.0986432
Ak1	153.065442
Gm9780	152.9741474
Ptprm	152.9666379
Sec62	152.6853662
Eif5a2	152.2941766
Rps2	152.1076543
Uqcrfs1	151.3395781
Scai	151.1237072
Dtnbp1	150.4177183
Naa60	150.3218947
Galnt10	150.2768298
Ttc34	149.8511319
Catsper2	149.5933553
Gm28802	149.5173721
Map7	148.6318017
LOC102636989	148.6217451
Pde1a	148.4646666
Lurap1	148.1223993
Specc1	148.1082924
Zbtb41	147.8680972
Map4k2	147.8122415
Sympk	147.6911886
1700049G17Rik	147.4577031
Cep83	146.7351005
Dio2	146.6247853
Dnajc15	146.3690622
Tmbim7	146.0656379
Kcne3	145.9849053
Ube2u	145.6365339
Gm3685	145.0919414
Ulk4	144.9174948
Drd2	144.7428242
Gstt2	144.5563884
Tbp	144.4348933
Dnajb6	144.2365284
Cpxm1	143.8239729
Cep152	143.7156034
Arhgef3	143.529403
Fzd6	142.4123767
Psmb1	142.3448454
LOC105242417	142.3169096
Lrrc73	142.0740139
1700025F22Rik	141.9975878
H3f3a	141.5249449
Tulp4	141.453701
Cep57	141.2613362
Aptx	141.1154262
Hdac9	140.8029861
Rpl18a	139.6378576
Gm10044	139.438353
Hadha	139.2350593
Cox8c	138.6806157
Klf13	138.5641629
Amph	138.3079304
Hspa4l	138.1968844
Rnf146	137.793197
Srsf5	137.7688086
Inpp4b	137.6751876
Smpd3	137.1710786
Skp1a	136.4641951
Smc6	135.8463096
Serf1	135.5834577
Cenpv	135.3344707
Csrnp1	135.2527086
Ttll11	134.5245471
Calr	134.4973567
Anks1b	134.360802
Taf9	134.0784246
Gas2l1	133.3817757
Ttc39d	133.3667703
Map4k5	133.2541034
Mplkip	133.1609394
Cfap97	132.9447186
Klf5	132.9399902
Bloc1s4	132.8697077
Rgcc	132.6230538
Tuba4a	132.3511916
Sorcs1	132.2857197
Dennd6a	132.1761188
Sppl3	131.9766519
C7	131.930593
Adipoq	131.8286933
Irgc1	131.6803904
Acsl5	131.5809652
Ccdc93	131.3998577
Ccdc7b	131.225914
Antxr2	131.0213762
Muc3	130.86597
Diablo	130.7806199
Dctn6	130.6902025
Senp2	130.619336
Kdm4b	130.2369016
Agbl4	130.0312175
Lrrc16a	129.9701097
Ebf2	129.7792616
Gfra1	129.5682725
Ankrd11	128.8478529
Fam229a	128.7359243
Simc1	128.1500681
Mgat5	128.0389294
Gm3476	127.8974981
Ppm1j	127.5740978
1700001J03Rik	127.3697767
Vdac2	127.1599573
5031439G07Rik	126.7292611
Paip2	126.7154183
Ccdc15	126.6770508
Impad1	126.1071437
Rps15a	125.9420483
Mxd1	125.8796711
Cep350	125.7733559
Prss52	125.6936989
1110004E09Rik	125.5595849
Bub1	125.4325689
Smarca2	125.2927402
Tcp10b	125.2073224
Rpl22l1	125.0579205
Mta1	124.8536351
Selt	124.8395585
Crat	124.6328489
Slc22a18	124.3750432
Pcdh8	124.2605989
Trim27	124.0226809
Rpl36	123.6889717
Cacna1c	123.5447367
Pmfbp1	123.2032898
Gramd3	123.1054224
Usp24	123.0846176
9530002B09Rik	122.9723438
Grina	122.7203076
Fhdc1	122.2726908
Snrpd3	122.1131409
Lrp1b	121.7997338
Gtf2ird1	121.6568123
Kdm6b	121.5799726
Akr1b7	121.5265271
Golgb1	121.1511355
Ankrd9	120.8611184
Tmtc4	120.8196209
Nup35	120.2430329
Nptn	120.0459128
Tex26	119.7775522
Crls1	119.5344276
Igsf9	119.2016825
1700092M07Rik	119.1973683
Cir1	119.0191711
4933427D14Rik	118.9700242
Kcnk10	118.8210646
Stx2	118.7181665
Tmem214	118.6872466
Chn2	118.6435257
Ccdc168	118.4079452
Cpq	117.8246436
Zfp423	117.4623148
1700007B14Rik	117.4276787
Hacd1	117.3522834
Msi2	117.3388768
Slc43a2	117.2757761
Ube2i	117.2044301
Cfap74	117.1691638
Erc2	116.9218496
Nbas	116.7194458
K230010J24Rik	116.5325069
Mrps28	116.4965415
Gm35083	116.3028787
1700025G04Rik	116.0804833
Sgip1	115.6001915
Tex30	115.5873733
Cox6b2	115.4477764
Klhl10	115.2804552
Ccdc88c	115.1122558
Lrp8	115.0647228
Fbxw5	115.0398499
Prdm8	115.0287612
Ceacam2	114.9285482
Rnf212	114.8878365
Cul5	114.7521103
Pspc1	114.4577854
Arhgef2	114.2276465
Cd109	114.1355855
Fam90a1a	113.85265
Fam198b	113.3831817
Agfg1	113.2406619
Cdc42ep5	112.9240606
Hagh	112.7835701
Pik3c2a	112.7440717
Suv39h2	112.4805813
Fryl	112.3723726
Fdx1	112.0946939
Cfl2	112.0780283
4932438A13Rik	111.9879631
Gsto2	111.7808062
Cers6	111.7738205
Sec23a	111.5407098
Fkbp4	111.1248083
Gsdmc4	110.8585316
Lexm	110.2212496
Mcf2l	110.1467987
Jmjd6	110.1162056
Desi1	110.0078569
Lgsn	109.8151228
Lrrc52	109.5425005
Gm10634	109.5029787
Trp53tg5	109.3497495
Slc22a4	109.1827423
Ift20	109.0961481
Dnajc19	109.0640643
Ankhd1	108.9246676
Kif20a	108.9138395
Apopt1	108.6502845
Irak3	108.3368978
Slit3	108.2740223
Tmem116	108.2531997
Galnt7	107.9064874
Lmbrd2	107.7781972
Ispd	107.5785382
Cd247	107.2636759
Ankrd42	107.1845635
Dnah12	106.9593715
Psmd11	106.8809028
Rhbdd3	106.7440491
Wdfy3	106.5679006
Ppp1r10	106.4761056
Ppm1e	106.3926121
Eif5a	106.3785959
Mef2d	106.3775717
Spdya	106.2751677
Gnpda2	106.2560188
Arih2	106.2531653
Prm3	106.1328857
Ptdss1	105.8696195
Zranb2	105.5591829
Rbm25	105.532585
Rbm46	105.4179638
Zfp704	105.3146404
BC049715	105.2482515
Gm3424	104.999161
Cdk16	104.9019101
Parvb	104.8307303
Cby1	104.7755788
Zfp169	104.1075527
Rp2	103.7829491
Sec23ip	103.6514074
Hsfy2	103.3114354
Mrpl51	102.8086582
Iqce	102.793386
Rnf19b	102.7405185
Dusp13	102.6598314
Lrrc18	102.653982
Wdr20	102.3682205
Mtfr1	102.2481934
Fdps	102.1468422
Mkrn1	102.0018089
Lrrc69	101.9204887
Dock3	101.8282834
Scarb1	101.2792976
Tmem185b	100.8732518
Tmod1	100.8443146
Ndufc1	100.8357085
Cryzl1	100.7841501
Slc22a16	100.6597589
Dnaaf3	100.4768148
Ntan1	100.0287508
Zfp775	99.96662429
Tm9sf2	99.78823663
Ggnbp2	99.65517955
Ube2j2	99.40311866
Ifngr2	99.29791394
Fto	99.28592292
Arl4a	99.28549511
Hmg20a	99.06568688
1700093K21Rik	98.97578294
Pdap1	98.77142193
Isca1	98.69723416
Tlk2	98.66371449
Tcp10a	98.50341546
Chmp5	98.00377884
Svop	97.93175052
Dpp8	97.69923192
Zbbx	97.67246969
Tex21	97.52954046
Gm525	97.44107133
C530008M17Rik	97.346459
Hspa4	96.93466702
Znrd1as	96.64684824
Gramd1b	96.6459605
Katnal1	96.51925748
Ergic1	96.42544096
Tex261	96.14654222
Pnkd	96.02013038
2010109A12Rik	95.96126323
LOC108168152	95.89279055
Tmem232	95.81253429
Galnt3	95.5550907
Gm8229	94.51262608
Farsa	94.4662825
Plekha5	94.42785635
Fam124b	94.42175512
Sin3b	94.40351966
St3gal4	94.17416132
Kif15	93.91690849
Cyb5a	93.87164313
Dydc2	93.62879332
Anxa6	93.4490482
Emsy	93.42012416
Prmt7	93.14434807
Riiad1	93.10422596
Bag3	92.96418785
Pard3b	92.9257675
Park2	92.89760718
Gm8256	92.6150688
Myo5b	92.60453267
4930523C07Rik	92.58829891
4930474N05Rik	92.53427826
Gm3050	92.24172041
Tmem189	92.17953129
Rogdi	92.13958527
Wdr13	92.11777298
Cdkn3	92.09215278
Eif3c	91.99224447
Glul	91.7785535
Pdcd10	91.70595342
Gng10	91.59015226
Tmem30c	91.49701955
Cep162	91.45797939
Comp	91.0197441
Lilrb4a	90.96503382
Ift74	90.79637596
Pim1	90.79563575
Runx2	90.77911688
Zfp212	90.75292437
Tdrd7	90.71873197
Gm8127	90.36490968
Sumo2	90.31342955
Ttll3	90.3048208
Aff4	90.16553069
Rxfp2	89.92452193
Pcdh9	89.89671888
Grid2	89.88375088
Tuba3a	89.83643629
Stard13	89.74559397
Nipal2	89.49150112
Mtbp	89.48699073
Gm5148	89.43031272
Piwil1	89.3140279
Arrdc3	89.20931901
Ccdc42	88.98583913
Incenp	88.77388873
1700011E24Rik	88.50413696
LOC108167883	88.47289744
Slc14a2	88.2931398
Tra2a	88.24979535
Acsbg2	88.21059375
Zfp541	88.04756064
C2cd4b	88.04517922
Herpud2	87.88558025
Nubpl	87.81364543
Nrxn3	87.73482364
Ttc14	87.71206287
Rnaseh2a	87.67737679
Ctdp1	87.64755205
